# Supplementary material for: Physiological and Transcriptome Analysis Provide Insights into the Effects of Low and High Selenium on Methionine and Starch Metabolism in Rice Seedlings
Source: Int J Mol Sci. 2025 Feb 13;26(4):1596. doi: 10.3390/ijms26041596 (PMC11855298; doi:10.3390/ijms26041596)
Supplement: Supplementary file 1 [file ijms-26-01596-s001.zip]

Archive with 1 entries (1 files):
- ijms-3376488-supplementary.pdf
